# Supplementary material for: Limb Bone Structural Proportions and Locomotor Behavior in A.L. 288-1 ("Lucy")
Source: PLoS One. 2016 Nov 30;11(11):e0166095. doi: 10.1371/journal.pone.0166095 (PMC5130205; doi:10.1371/journal.pone.0166095)
Supplement: S2 Table — (XLSX) [file pone.0166095.s004.xlsx]

## Sheet: Sheet1
S2 Table. Reduced major axis statistics and comparisons between samples.
Regression	Taxon	n	r	Intercept	Slope	Slope SE	SEE	Slope equiv.	Elev. equiv.
F50Zp/H35Zp	Homo	1279	0.816606	2.501	0.776832	0.0124192	0.127473	0.077624	<0.0001
	Pan	96	0.898126	1.38644	0.848567	0.0367577	0.0715592
F50Zp/FHDSI	Homo	1753	0.759809	-3.9713	3.11494	0.0476464	0.0729267	0.64315	<0.0001
	Pan	98	0.737806	-3.64154	3.21884	0.206664	0.0584663
F50Zp/TPLML	Homo	1033	0.720111	-5.90744	3.24003	0.0685311	0.0777838	0.88681	<0.0001
	Pan	94	0.634655	-5.37517	3.20168	0.23745	0.0690324
H35Zp/HDARTML	Homo	1059	0.796588	-7.20443	3.75936	0.0676508	0.0782181	0.0013265	<0.0001*
	Pan	96	0.729488	-3.79311	2.96149	0.194367	0.0735187
FHDSI/HDARTML	Homo	1211	0.811593	0.310308	0.929641	0.0153445	0.0380775	0.01771	<0.0001*
	Pan	95	0.741329	0.555807	0.782862	0.0507357	0.0370335
FHDSI/TPLML	Homo	1180	0.791259	-0.778835	1.07654	0.0188201	0.0382626	0.21117	<0.0001
	Pan	93	0.712639	-0.47154	0.978877	0.0667569	0.0338709
TPLML/HDARTML	Homo	838	0.787	1.05973	0.850722	0.0177274	0.0395043	0.4921	<0.0001
	Pan	93	0.766356	1.00887	0.810296	0.0509346	0.0345327
FMAXLN/HMAXLN	Homo	1445	0.891984	0.507209	0.968277	0.0113847	0.0218489	0.95591	<0.0001
	Pan	96	0.802146	0.152199	0.97165	0.0561975	0.0216248
F80Zx/F80Zy	Homo sapiens	100	0.826	-0.673362	1.10428	0.0593361	0.0901794	0.24826	<0.0001
	Homo erectus	7	0.922784	1.5354	0.850966	0.115614	0.0630379		<0.0001
	Australopith	13	0.967652	0.398656	0.97907	0.0682841	0.0638917		<0.0001
*Quick Test used for elevation comparisons
FMAXLN, HMAXLN: femoral and humeral maximum lengths. See Tables 1 and 2 for other abbreviations.
