# Supplementary material for: Limb Bone Structural Proportions and Locomotor Behavior in A.L. 288-1 ("Lucy")
Source: PLoS One. 2016 Nov 30;11(11):e0166095. doi: 10.1371/journal.pone.0166095 (PMC5130205; doi:10.1371/journal.pone.0166095)
Supplement: S3 Table — (XLSX) [file pone.0166095.s005.xlsx]

## Sheet: Sheet1
S3 Table. Relative deviations of fossil specimens from modern humans and chimpanzees.
				F50Zp/H35Zp		F50ZP/FHDSI		F50ZP/TPLML		H35ZP/HDARTML		FHDSI/HDARTML		FHDSI/TPLML		TPLML/HDARTML		FMAXLN/HMAXLN
Taxon	Specimen	Date (Myr)	Graph No.	Homo	Pan	Homo	Pan	Homo	Pan	Homo	Pan	Homo	Pan	Homo	Pan	Homo	Pan	Homo	Pan
Australopithecus afarensis	AL 288-1	3.2		2.689	2.21815	4.17492	0.584539	2.13921	0.253953	5.08478	1.97861	2.11303	2.76729	1.65765	0.386733	0.384388	3.44888	5.57479	5.01966
Australopithecus africanus	Stw 99	2.6	1			2.06472	2.14343
Australopithecus africanus	Stw 431	2.6	2							1.72226	0.40355	4.63593	1.29154
Paranthropus boisei?	KNM-ER 739	1.5	3							2.55021	1.01721
Homo erectus	KNM-ER 1472	2	4			1.3163	2.99359	0.960898	1.01253					0.179324	1.83459
Homo erectus	KNM-ER 1481a	1.9	5			1.10277	5.59167	1.33658	3.42456					0.312338	1.76996
Homo erectus	KNM-ER 1808	1.6	6	1.929	9.77797
Homo erectus	KNM-WT 15000	1.5	7	0.921	5.09612	2.01764	6.46607	0.989879	3.11227	0.680355	1.98339	2.06129	8.46203	1.05317	3.27959	0.834708	5.42414	0.536654	10.38
Homo erectus?	Gombora MK3	>1.4	8							1.83509	3.17513
Homo antecessor	ATD6-148	0.9	9							1.25993	3.60806
Homo heidelbergensis	SH-XV	0.6	10							0.742653	2.94958
Homo heidelbergensis	SH-III	0.6	11							0.0956656	1.88727
Relative deviations in SEE units from RMA regression lines of modern humans and chimpanzees.
Bold indicates within 95% PI and closer to that modern taxon.
Graph numbers refer to Figure 3.
See Tables 1-2 for abbreviations.
