# Supplementary material for: Limb Bone Structural Proportions and Locomotor Behavior in A.L. 288-1 ("Lucy")
Source: PLoS One. 2016 Nov 30;11(11):e0166095. doi: 10.1371/journal.pone.0166095 (PMC5130205; doi:10.1371/journal.pone.0166095)
Supplement: S4 Table — (XLSX) [file pone.0166095.s006.xlsx]

## Sheet: Sheet1
S4 Table. Femoral biomechanical neck length and total length' in fossil specimens.
Taxon	Specimen	Neck Length (mm)1	Femoral length' (mm)2	Source
Australopithecus afarensis	A.L. 288-1	43	263	Present study
Homo erectus	KNM-ER 1472	59	376	Ruff, 1995 [65]
Homo erectus	KNM-ER 1481	64	370	Ruff, 1995 [65]
Homo erectus	KNM-ER 3728	63	365	Ruff, 1995 [65]
Homo erectus	KNM-WT 15000	69	402	Ruff, 1995 [65]
Homo erectus	Dmanisi D4167	67	362	Ruff et al., 2015 [63]
Homo erectus	Trinil 2	72	411	Ruff et al., 2015 [63]
Homo heidelbergensis	Atap. F-XIII	71	428	Present Study3
Homo heidelbergensis	Atap. F-XII	67	423	Present Study3
Homo heidelbergensis	Atap. F-X	74	434	Present Study3
1measured as defined in Ruff, 1995 [65]
2measured as defined in Ruff, 2002 [43]
3measured from photos in Carretero et al., 2012 [83] (see Materials and Methods)
