# Supplementary material for: Limb Bone Structural Proportions and Locomotor Behavior in A.L. 288-1 ("Lucy")
Source: PLoS One. 2016 Nov 30;11(11):e0166095. doi: 10.1371/journal.pone.0166095 (PMC5130205; doi:10.1371/journal.pone.0166095)
Supplement: S5 Table — (XLSX) [file pone.0166095.s007.xlsx]

## Sheet: Sheet1
S5 Table. Bilateral asymmetry in A.L. 288-1 right and left humeri.
Section	Location	TA	CA	Ix	Iy	Imax	Imin	J	Zx	Zy	Zp
0.2	R/L	0.632898	-3.9177	-2.39205	1.77573	1.69854	-2.48502	0.185525	-6.56297	0.0346926	0.0461431
0.8	R/L	3.36233	10.545	10.6804	13.6883	11.4892	12.915	12.1843	14.2657	9.02689	15.9607
	(R-2)/L	3.14526	10.3504	10.4989	13.3932	12.3278	11.5389	11.9455	13.3583	10.2479	15.1078
	(R+3)/L	3.68029	8.42249	8.87888	13.9998	10.6927	12.2527	11.4535	14.1164	12.1756	16.5293
	R/(L-2)	2.3243	13.6616	9.90529	13.5201	9.71558	13.8335	11.71	11.5749	12.0482	13.4189
	R(/L+1)	3.16163	14.4652	13.3656	13.0211	9.43346	17.2635	13.192	15.0283	8.62062	14.7732
	(R-2)/(L-2)	2.1072	13.4674	9.72367	13.225	10.555	12.4582	11.4712	10.6661	13.2672	12.5644
	(R-2)/(L+1)	2.94454	14.2712	13.1843	12.7259	10.273	15.8918	12.9534	14.1214	9.84187	13.9195
	(R+3)/(L-2)	2.64231	11.5428	8.10309	13.8317	8.91838	13.1716	10.979	11.4254	15.1911	13.9885
	(R+3)/(L+1)	3.47959	12.3475	11.5667	13.3328	8.63615	16.6033	12.4616	14.8791	11.77	15.3423
Bilateral asymmetry = ((R-L)/((R+L)/2))*10.0.
R/L values for the 80% section are based on best estimate of 80% locations. However, because of some uncertainty in placement of this section, comparisons were also carried out for sections 1-3 mm proximal and distal to these locations ( + indicates proximal, - distal).
See Table 1 for abbreviations.
